# Supplementary material for: Development of an improved RT-qPCR Assay for detection of Japanese encephalitis virus (JEV) RNA including a systematic review and comprehensive comparison with published methods
Source: PLoS One. 2018 Mar 23;13(3):e0194412. doi: 10.1371/journal.pone.0194412 (PMC5865736; doi:10.1371/journal.pone.0194412)
Supplement: S2 File — Table A: Overview of JEV-specific RT-PCR assays* and Sample Types Used to Detect Human JEV cases. Table B: Accession numbers of all included sequences. Table C: Complete list of Primers and Probes Evaluated In-Silico. Table D: Sequence alignment of Primers and Probes. Table E: Cq Results for Comparison of RT-qPCR conditions using the Pre-existing In-house JEV RT-qPCR assay. Table F: Cq Results for the Selection of the Best Performing RT-qPCR systems Using Superscript-III kit with Standard Conditions. Table G: Cq Results for Annealing Temperature Optimisation using the Pre-existing In-house JEV RT-qPCR assay. Table H: Cq Results for Primer Concentration Optimisation Experiments Using Superscript-III kit with Standard Conditions. Table I: Cq Results for Probe Concentrations Optimisation Experiments Using Superscript-III kit with Standard Conditions. (ZIP) [file pone.0194412.s003.zip]

Archive with 1 entries (1 files):
- S2 File Tables A-I.docx
